# Supplementary material for: Control techniques for creep deformation of surrounding rock in deep underground roadways
Source: PLoS One. 2025 Nov 6;20(11):e0326803. doi: 10.1371/journal.pone.0326803 (PMC12591439; doi:10.1371/journal.pone.0326803)
Supplement: S1 Data — (XLSX) [file pone.0326803.s001.xlsx]

## Sheet: Sheet1
	Time	Radial displacement	Time	Radial displacement	Time	Radial displacement	Time	Radial displacement
	0	0	0	0	0	0	0	0
	1.7	0.062	1.87	0.0325	1.87	0.0275	0.5	0.016
	3.75	0.104	3.92	0.0575	3.92	0.038	1.87	0.03
	5.79	0.126	5.79	0.08	5.79	0.037	3.92	0.0328
	7.83	0.158	7.83	0.0925	7.83	0.0455	5.79	0.0316
	9.88	0.149	9.87	0.1075	9.87	0.05275	7.83	0.0448
	11.9	0.186	11.7	0.12	11.9	0.0585	9.87	0.048
	13.8	0.16	13.8	0.1275	14	0.06025	11.9	0.046
	15.8	0.178	15.8	0.1375	15.8	0.0615	13.8	0.056
	17.9	0.206	17.7	0.145	17.9	0.0595	15.8	0.054
	19.8	0.224	19.9	0.1575	19.9	0.06325	18	0.052
	22	0.21	22	0.165	22	0.06525	19.9	0.042
	23.8	0.236	23.8	0.18	24	0.069	22	0.0552
	25.9	0.304	25.9	0.2075	27.1	0.0805	24	0.0528
	27.9	0.388	27.9	0.2525	29.1	0.0885	25.9	0.0512
	30	0.46	30	0.29	30.8	0.09	27.9	0.0532
	31.8	0.456	31.8	0.31	33	0.094	30	0.0672
	33.9	0.504	33.9	0.3275	34.9	0.09725	31.8	0.05
	35.9	0.528	35.8	0.3475	36.9	0.0955	33.9	0.0568
	37.8	0.57	37.8	0.3625	38.8	0.09925	35.9	0.0552
	39.9	0.544	39.9	0.3775	41	0.103	38	0.0668
	41.9	0.596	41.9	0.39	43.6	0.108	39.8	0.0632
	43.9	0.56	43.9	0.4075	46	0.1045	41.9	0.0656
	46	0.6	45.8	0.4225	48	0.111	43.7	0.0636
	47.9	0.57	47.9	0.435	49.9	0.15	46	0.0648
	49.9	0.7	49.9	0.535	51.9	0.169	48	0.0628
	51.9	0.81	51.9	0.5875	53.8	0.19525	50	0.09
	53.8	0.9	53.8	0.6275	55.8	0.211	51.9	0.104
	56	0.95	55.9	0.655	57.9	0.22825	54	0.102
	57.9	0.99	57.9	0.6775	59.9	0.2395	56	0.116
	60	1.024	60	0.7	62	0.24725	57.9	0.118
	62	1.06	61.8	0.7175	64	0.255	59.9	0.1152
	64	1.11	63.9	0.73	66.1	0.26	62	0.116
	65.9	1.094	65.9	0.7525	67.9	0.2625	63.8	0.114
	68	1.136	68	0.77	70	0.265	65.9	0.132
	70	1.15	69.9	0.78	72	0.27	68.1	0.1272
	72	1.13	71.8	0.7925	73.9	0.3725	70	0.13
	74.1	1.384	73.9	0.965	75.9	0.455	72.2	0.114
	76	1.57	75.9	1.06	78	0.5025	73.9	0.236
	78	1.68	77.8	1.1375	80	0.575	76.1	0.334
	80.1	1.776	79.9	1.1975	82.1	0.635	78	0.44
	82.1	1.876	81.8	1.2575	83.9	0.6625	80.2	0.456
	84	1.916	83.9	1.3125	86	0.69	82.1	0.48
	86	1.95	85.8	1.36	88	0.7125	84.1	0.528
	88.1	2.04	87.9	1.4	90.1	0.735	86.1	0.544
	90.3	2.12	89.9	1.4425	91.9	0.7575	88	0.524
	92	2.16	91.9	1.4775	94	0.7775	90.1	0.556
	94.2	2.14	93.9	1.51	96	0.8	92.1	0.568
	96.1	2.26	95.9	1.545	98.1	0.97	94	0.588
	98.1	2.48	97.9	1.63	100	1.135	96.2	0.596
	100	2.68	100	1.7	102	1.24	98.1	0.72
	102	2.84	101.9	1.75	104	1.35	100	0.88
	104	3	103.9	1.8075	106	1.405	102	0.98
	106	3.12	105.9	1.85	108	1.46	104	1.02
	108	3.16	107.9	1.8825	110	1.4775	106	1.096
	110	3.24	109.9	1.915	112	1.5075	108	1.156
	112	3.26	111.9	1.95	114	1.535	110	1.188
	114	3.4	113.9	1.9875	116	1.56	112	1.22
	116	3.42	115.9	2.0125	118	1.5725	114	1.232
	118	3.46	118	2.0375	120	1.59	116	1.244
							118	1.252
							120	1.276

## Sheet: Sheet2
	Time	Radial displacement	Time	Radial displacement	Time	Radial displacement	Time	Radial displacement
	0	0	0	0	0	0	0	0
	1.88	0.11	2.05	0	1.88	0.04225	1.88	0.02813
	3.92	0.16333	3.92	0.04233	3.92	0.0635	3.92	0.02813
	5.8	0.21	5.97	0.05633	5.97	0.0635	5.97	0.02813
	7.85	0.27	7.84	0.07033	7.84	0.0845	7.84	0.05633
	9.89	0.28333	9.89	0.09867	9.89	0.0845	9.89	0.05633
	11.9	0.3	11.9	0.11267	11.8	0.0845	11.9	0.05633
	13.8	0.32667	14	0.11267	16	0.0845	14	0.05633
	15.9	0.38333	15.9	0.11267	17.9	0.0845	16	0.05633
	17.9	0.40667	17.9	0.11267	19.9	0.1055	17.9	0.08467
	20	0.42667	19.9	0.12667	22	0.1055	19.9	0.08467
	22	0.45333	21.8	0.12667	23.9	0.1055	22	0.08467
	23.9	0.48333	23.9	0.14067	26.9	0.148	23.9	0.08467
	25.9	0.56	25.9	0.14067	29.2	0.19	25.7	0.08467
	28	0.71333	28	0.183	31	0.211	27.8	0.08467
	29.8	0.87333	30	0.22533	32.9	0.211	29.8	0.08467
	31.9	0.96333	32.1	0.29567	35.1	0.211	31.9	0.08467
	33.9	1.02	33.9	0.29567	37	0.211	33.9	0.08467
	36	1.06	36	0.32367	39	0.2325	36	0.08467
	37.9	1.10333	37.8	0.32367	41.9	0.2325	37.8	0.08467
	39.9	1.15	39.9	0.33667	43.6	0.2535	39.9	0.08467
	42	1.19	41.9	0.33667	45.9	0.2325	41.9	0.11267
	43.8	1.22333	43.8	0.35333	47.9	0.2325	43.8	0.11267
	45.9	1.26667	45.9	0.36667	49.8	0.338	45.9	0.08467
	47.9	1.32667	47.9	0.36667	51.8	0.4435	47.9	0.11267
	50	1.49333	50	0.36667	53.7	0.4645	49.9	0.16867
	52	1.69667	51.8	0.53333	55.9	0.505	51.8	0.16867
	53.9	1.80667	54	0.66	57.8	0.57	53.9	0.19733
	55.9	1.92333	55.9	0.77333	59.8	0.57	55.9	0.22533
	58	2.00333	58	0.83	61.9	0.59	58	0.22533
	59.9	2.08333	60	0.87333	63.8	0.61	60	0.22533
	62.1	2.19333	62.1	0.87333	66	0.61	61.9	0.22533
	63.8	2.26333	63.9	0.93	67.8	0.61	63.9	0.22533
	66	2.35	66	0.95667	69.9	0.635	65.8	0.22533
	67.9	2.40667	67.9	0.95667	71.9	0.635	68	0.25333
	70.1	2.45	70.1	0.98667	74	0.845	69.9	0.25333
	71.8	2.50667	72	0.98667	75.9	1.015	71.8	0.25333
	73.9	2.79667	74	1.04333	77.9	1.225	73.8	0.47867
	75.9	3.09	76.1	1.38	80	1.395	75.9	0.67333
	78	3.34667	77.9	1.57667	82	1.48	77.9	0.84667
	80	3.56667	80	1.84333	84.1	1.585	80	0.9
	81.9	3.7	81.9	1.98333	85.9	1.645	81.8	0.96
	83.9	3.8	83.9	2.11	88	1.67	84	1.01333
	86	3.93333	86	2.26667	89.9	1.71	86.1	1.04
	88	4.1	88.2	2.36333	91.9	1.755	88.1	1.06667
	90.1	4.2	90	2.39333	93.9	1.815	90	1.1
	92	4.33333	92.1	2.43667	96	1.835	91.9	1.18
	94	4.43333	94	2.50667	97.9	2.26	93.9	1.18
	95.9	4.56667	96	2.59	99.9	2.725	95.8	1.21333
	97.9	4.96667	97.9	2.63333	102	3	98	1.49333
	100	5.3	99.8	3.04	104	3.21	99.9	1.77333
	102	5.63333	102	3.43333	106	3.465	102	2
	104	5.93333	104	3.63333	108	3.57	104	2.08667
	106	6.23333	106	3.9	110	3.715	106	2.25333
	108	6.43333	108	4.16667	112	3.78	108	2.39333
	110	6.6	110	4.3	114	3.82	110	2.48
	112	6.7	114	4.5	116	3.845	112	2.56
	114	6.8	116	4.53333	118	3.885	114	2.56
	116	6.86667	118	4.63333			116	2.59333
	118	6.9		4.66667			118	2.62
							120	2.62

## Sheet: Sheet3
	Time	Radial displacement	Time	Radial displacement	Time	Radial displacement	Time	Radial displacement
	0	0	0	0	0	0	0	0
	1.73	0.09402	1.9	0.0659	1.9	0.077	1.9	0.07788
	3.63	0.14146	3.98	0.09885	3.98	0.077	3.8	0.11667
	5.71	0.21951	5.88	0.14872	6.05	0.1028	5.01	0.11667
	7.95	0.27927	7.78	0.14872	6.92	0.1542	5.88	0.11667
	9.86	0.36951	9.86	0.2141	8.99	0.1542	6.92	0.11667
	11.9	0.43051	11.9	0.23077	11.1	0.1798	7.78	0.11667
	13.8	0.52268	13.8	0.23077	13.1	0.206	9.86	0.11667
	15.9	0.60317	15.9	0.24744	14.9	0.206	11.9	0.15576
	17.8	0.63902	18	0.26282	16.9	0.232	14	0.19455
	19.9	0.68488	19.9	0.27949	18.8	0.256	15.9	0.15576
	21.8	0.73659	21.8	0.29615	20.9	0.282	17.8	0.15576
	23.9	0.76707	23.7	0.31282	23	0.308	20.1	0.19455
	25.9	0.94024	25.9	0.44487	24.6	0.334	21.8	0.19455
	27.8	1.1439	27.8	0.56026	26.1	0.436	23.9	0.19455
	29.7	1.26829	29.9	0.57564	27.8	0.462	25.9	0.23364
	31.8	1.34146	31.8	0.60897	29.9	0.488	27.8	0.31212
	33.9	1.45122	33.9	0.65897	31.8	0.514	29.9	0.35152
	36	1.52439	36	0.69103	33.9	0.54	32	0.35152
	37.9	1.56098	37.9	0.74103	36	0.566	33.9	0.35152
	39.9	1.59756	39.9	0.75769	37.9	0.566	36	0.38788
	41.8	1.64634	42	0.78974	39.8	0.59	38	0.42727
	43.7	1.69512	43.7	0.80641	41.8	0.616	39.8	0.42727
	45.8	1.69512	46	0.80641	44.1	0.642	41.8	0.42727
	47.9	1.7561	47.7	0.82308	45.8	0.642	43.9	0.42727
	49.8	1.96341	49.8	1.03718	47.9	0.642	46	0.42727
	51.9	2.29268	51.9	1.23462	49.8	0.796	48.1	0.46667
	53.8	2.53659	53.8	1.33333	51.9	1.002	50	0.54545
	55.9	2.68293	56	1.48718	53.8	1.104	51.9	0.7
	57.8	2.79268	57.8	1.52564	55.9	1.182	53.9	0.81818
	59.8	2.86585	60	1.5641	57.8	1.208	56	0.85758
	61.9	2.91463	61.9	1.57692	60	1.232	57.8	0.85758
	64	2.93902	63.8	1.60256	61.9	1.258	59.8	0.85758
	65.9	2.93902	65.9	1.57692	63.8	1.258	62.1	0.89394
	68	3.02439	68	1.64103	65.9	1.258	63.8	0.89394
	70	3.08537	69.9	1.67949	67.8	1.284	66.1	0.89394
	71.8	3.08537	70	1.66667	70	1.336	67.8	0.93333
	73.8	3.58537	71.9	1.67949	71.8	1.362	70	0.93333
	75.9	4.0122	73.8	2.07692	74	1.644	71.9	0.97273
	78	4.09756	75.7	2.37179	76.1	1.876	74	1.05152
	79.9	4.36585	78	2.53846	77.6	2	75.9	1.20606
	82	4.56098	79.9	2.55128	79.7	2.02	78	1.32424
	83.9	4.62195	82	2.65385	82	2.1	79.9	1.4
	85.9	4.69512	83.9	2.65385	83.9	2.1	82	1.43939
	87.8	4.71951	85.8	2.66667	85.9	2.14	83.9	1.47879
	89.9	4.7561	88	2.70513	88	2.16	85.8	1.51818
	92	4.90244	90.1	2.76923	89.9	2.24	88	1.55758
	94.1	4.91463	91.8	2.84615	91.8	2.26	89.9	1.55758
	96	4.97561	94.1	2.84615	93.9	2.28	91.8	1.59697
	97.9	5.39024	95.8	2.85897	95.8	2.34	93.9	1.63333
	99.8	5.96341	97.9	3.37179	97.9	2.74	96.1	1.67273
	102	6.23171	99.9	3.76923	99.9	3.18	98	1.90606
	104	6.5122	102	4.05128	102	3.36	99.9	2.17879
	106	6.65854	104	4.29487	104	3.58	102	2.37273
	108	6.90244	106	4.5	106	3.62	104	2.5303
	110	6.95122	108	4.62821	108	3.68	106	2.60606
	112	7.09756	110	4.62821	110	3.7	108	2.68485
	114	7.12195	112	4.62821	112	3.76	110	2.72424
	116	7.31707	114	4.69231	114	3.78	112	2.76364
	118	7.40244	116	4.80769	116	3.88	114	2.76364
	120	7.45122	118	4.84615	118	3.92	116	2.76364
							118	2.76364
							120	2.80303

## Sheet: Sheet4
	Time	Radial displacement	Time	Radial displacement	Time	Radial displacement	Time	Radial displacement
	0	0	0	0	0	0	0	0
	1.74	0.0515	1.92	0.04914	1.92	0.03433	1.92	0.0228
	3.66	0.06875	4.01	0.07857	4.01	0.034	4.01	0.034
	5.75	0.08575	6.1	0.08829	7.14	0.05667	6.1	0.034
	8.01	0.12	8.01	0.098	9.06	0.068	8.01	0.04533
	9.93	0.1285	10.1	0.11743	11	0.068	9.93	0.045
	11.8	0.15425	12	0.12714	13.2	0.09067	12	0.04467
	13.9	0.18875	14.1	0.13686	15.2	0.102	13.9	0.056
	16	0.21425	16	0.15629	17.2	0.09033	16	0.056
	17.9	0.2315	18.1	0.166	19.2	0.113	18.1	0.05567
	20	0.23125	20	0.16571	21.1	0.12433	20.2	0.05567
	21.9	0.2575	21.9	0.19514	23.2	0.13567	22.1	0.05533
	24	0.265	23.9	0.19514	25.1	0.15867	24	0.05533
	26	0.42	26.1	0.31429	26.1	0.18133	26	0.06633
	28	0.49	28	0.36286	28	0.21567	28	0.07767
	30.1	0.54	30.1	0.41143	30	0.26133	30.1	0.089
	32	0.6175	32	0.48	32	0.28433	32	0.112
	34	0.6525	34.1	0.50857	34.1	0.31867	34	0.12333
	36.1	0.6875	36.1	0.54	35.9	0.31833	36.1	0.13433
	38	0.705	38.1	0.54857	37.8	0.34	38	0.14567
	40.1	0.7225	40.1	0.56857	39.9	0.32967	40.1	0.14567
	42	0.7475	42.1	0.57714	41.8	0.35333	42.1	0.157
	43.9	0.7825	44.1	0.61714	44.1	0.36333	44.1	0.15667
	46	0.765	46.2	0.58857	45.6	0.37333	46	0.15667
	48.1	0.8075	48.1	0.63714	48.1	0.39667	48.1	0.16767
	50.2	0.9975	50	0.76571	50	0.49	50.2	0.19067
	52.1	1.075	51.9	0.83429	51.9	0.55667	52.1	0.21333
	54	1.23	54.2	0.96	54	0.64	54.2	0.25933
	55.9	1.3075	56.1	1.02857	56.3	0.70667	56.1	0.282
	58	1.3575	58	1.06	58	0.74	58.2	0.31633
	59.9	1.35	59.9	1.06857	60.1	0.77667	60.1	0.32767
	62	1.3825	62.2	1.09714	62	0.81	62	0.38333
	63.9	1.46	64.1	1.12857	63.9	0.83333	63.9	0.39667
	66	1.4775	66	1.16571	66	0.86667	66.2	0.40667
	68.1	1.495	68.1	1.18571	68.1	0.89	68.1	0.43
	70	1.52	70.2	1.18571	70	0.9	70.2	0.43
	71.9	1.5375	71.9	1.21714	72.1	0.91333	72.1	0.43
	74	1.96	74	1.57143	74	1.12	74.2	0.51
	76.1	2.0625	76.1	1.66857	75.9	1.23333	76.1	0.56667
	78	2.2025	78	1.78571	77.9	1.30333	78	0.58
	79.9	2.2625	80.1	1.83714	79.9	1.35	80.3	0.62333
	82	2.4175	82.2	1.97429	82	1.39333	82.2	0.64667
	83.9	2.4425	84.1	1.98286	83.9	1.43	83.9	0.69333
	86	2.4675	86	2.00286	86	1.48667	86	0.71667
	88.1	2.55	88.1	2.07143	88.1	1.51	88	0.70333
	90.2	2.625	90	2.12	90	1.54333	90.2	0.75
	92	2.675	92.1	2.15143	92	1.6	92	0.78333
	94	2.725	94	2.2	94	1.62333	94.2	0.78333
	96.1	2.725	96.1	2.20857	96	1.65667	96	0.82
	98.1	3.1	98.1	2.49429	98.1	1.81667	98.2	0.9
	100	3.325	100	2.64286	100	1.85333	100	0.93333
	102	3.55	102	2.78857	102	1.94333	102	1.03667
	104	3.725	104	2.88571	104	2	104	1.04667
	106	3.875	106	3.02857	106	2.06	106	1.08333
	108	3.925	108	3.05714	108	2.09333	108	1.08
	110	4	110	3.11429	110	2.12667	110	1.14
	112	4.075	112	3.17143	112	2.16333	112	1.16333
	114	4.15	114	3.22857	114	2.19667	114	1.17333
	116	4.225	116	3.28571	116	2.20667	116	1.19667
	118	4.275	118	3.31429	118	2.23	118	1.20667

## Sheet: Sheet5
	Time	Radial displacement	Time	Radial displacement	Time	Radial displacement	Time	Radial displacement
	0	0	0	0	0	0	0	0
	1.55	0.06182	1.89	0.051	1.7	0.05533	1.55	0.02429
	3.78	0.10818	3.95	0.068	3.85	0.07333	3.09	0.04857
	5.67	0.12364	5.84	0.119	5.9	0.1	4.81	0.02429
	7.9	0.18545	8.07	0.153	7.95	0.12333	5.84	0.04857
	9.96	0.21636	10.1	0.17	9.92	0.13667	7.9	0.04857
	12	0.24727	12	0.17	11.8	0.16	9.27	0.04857
	13.9	0.29364	14.1	0.187	13.4	0.2	10.5	0.04857
	15.8	0.32455	16	0.187	15	0.19	12.4	0.04857
	17.9	0.35545	18	0.238	17.1	0.17667	13.4	0.07286
	19.9	0.37091	19.9	0.238	19.1	0.2	15.6	0.07286
	22	0.41727	22	0.255	21	0.22667	17.9	0.09714
	23.9	0.44818	23.9	0.289	22.7	0.25	19.7	0.09714
	25.9	0.69545	25.9	0.425	25.1	0.32333	22	0.09714
	28	0.80455	28	0.51	26.2	0.34667	23.9	0.12143
	29.9	0.89545	30	0.51	28	0.39667	25.9	0.14571
	31.8	0.99091	31.9	0.56	29.8	0.42	28	0.17
	34	1.08182	34	0.645	31.7	0.46667	29.9	0.17
	36.1	1.08182	35.9	0.665	34.2	0.51	31.9	0.21857
	37.8	1.14545	37.8	0.695	35.8	0.54	34.2	0.24286
	39.8	1.17727	39.8	0.715	37.8	0.53667	35.9	0.26714
	41.9	1.22273	42.1	0.75	39.9	0.56	37.9	0.29143
	43.9	1.22273	43.9	0.765	42	0.60667	40	0.31571
	45.8	1.28182	46	0.8	43.5	0.60333	41.9	0.29143
	47.9	1.31364	47.9	0.815	46	0.63333	43.9	0.31571
	50	1.59091	50	1.005	47.9	0.65667	46	0.31571
	52	1.73182	51.8	1.09	50	0.78667	48.1	0.34
	53.9	1.95	53.9	1.225	51.8	0.86667	50	0.41286
	56	2.05455	56	1.345	53.9	1.02667	52	0.46143
	57.9	2.15	57.9	1.41	56	1.15333	53.7	0.53429
	59.9	2.19545	59.7	1.445	58	1.21333	55.8	0.60714
	62	2.27273	62	1.515	60.2	1.3	58	0.68
	63.9	2.33636	63.9	1.565	61.8	1.33333	60.1	0.72857
	65.9	2.39545	66.1	1.615	64	1.38667	62	0.8
	68	2.44091	68	1.65	65.8	1.45333	63.9	0.82857
	69.9	2.47273	69.9	1.665	67.8	1.5	66.1	0.85
	71.9	2.53636	71.9	1.7	70.1	1.53333	67.8	0.85
	74	3.13636	74	2.025	71.9	1.56667	69.9	0.87143
	75.9	3.36818	76.1	2.23	74	1.8	72.1	0.9
	77.9	3.57273	77.8	2.365	76.1	1.93333	74	1.07143
	79.8	3.72727	80	2.43	77.9	2.1	75.7	1.14286
	82.1	3.86364	82.1	2.55	80.1	2.2	77.9	1.26429
	83.9	3.92727	83.9	2.62	81.7	2.3	80	1.31429
	85.8	3.97273	86.2	2.655	83.9	2.36667	81.9	1.40714
	88.1	4.03636	87.9	2.705	86	2.46667	83.8	1.45714
	90	4.09545	90.3	2.755	87.9	2.43333	86	1.45714
	92	4.17273	92	2.805	90.1	2.56667	88.1	1.50714
	93.7	4.28182	93.9	2.91	91.9	2.61333	90.3	1.55714
	96	4.37727	95.8	2.96	94	2.7	92.4	1.62857
	97.9	5.04545	98	3.365	96.2	2.8	93.9	1.65
	99.9	5.31818	100	3.485	98	3.03333	96	1.72143
	102	5.72727	102	3.725	99.9	3.16667	97.9	1.92143
	104	5.90909	104	3.845	102	3.26667	99.9	1.99286
	106	6.13636	106	3.995	104	3.3	102	2.06429
	108	6.36364	108	4.135	106	3.43333	104	2.11429
	110	6.45455	110	4.15	108	3.5	106	2.21429
	112	6.54545	112	4.185	110	3.58667	108	2.28571
	114	6.5	114	4.2	112	3.6	110	2.30714
	116	6.59091	116	4.235	114	3.61333	112	2.35714
	118	6.68182	118	4.305	116	3.65333	114	2.35714
	119	6.68182			118	3.68	116	2.37857
							118	2.40714
							120	2.42857

## Sheet: Sheet6
	Time	Radial displacement	Time	Radial displacement	Time	Radial displacement	Time	Radial displacement
	0.171	0.01536	0	0	0	0	0	0
	1.71	0.13818	2.05714	0.08761	1.89	0.0729	1.89	0.0733
	3.77	0.16909	4.62857	0.10913	3.77	0.0923	3.94	0.0802
	5.83	0.26091	6.34286	0.13082	6	0.104	6	0.09006
	7.71	0.36818	7.88571	0.17453	7.89	0.143	7.71	0.1397
	9.94	0.46	9.94286	0.21814	9.77	0.175	9.94	0.14835
	12	0.53727	12	0.28376	12.2	0.2487	12	0.21305
	14.1	0.62909	13.8857	0.3274	14.6	0.288	13.9	0.26565
	15.9	0.75182	16.2857	0.32696	17.5	0.299	15.9	0.2708
	18	0.81273	17.8286	0.34868	19.7	0.329	18	0.2955
	19.9	0.84364	20.2286	0.39223	23.1	0.37	20.2	0.34415
	22.1	0.88909	21.9429	0.39192	25.9	0.397	22.3	0.3428
	23.7	0.91818	24.1714	0.4355	28.1	0.4046	24.2	0.3675
	25.9	1.24545	25.8857	0.66717	30	0.648	25.7	0.44055
	27.8	1.42727	28.1143	0.6745	32.2	0.645	28.1	0.4392
	29.8	1.62727	30	0.78638	33.9	0.645	30.2	0.43785
	31.9	1.67273	32.0571	0.83	35.7	0.696	32.1	0.4365
	33.8	1.79091	33.9429	0.89564	37.4	0.696	34.1	0.43515
	36	1.84545	36	0.93926	39.1	0.744	36.2	0.4338
	38.1	1.94545	37.8857	1.0049	41.1	0.795	38.1	0.5085
	39.9	2.02727	40.1143	1.02649	44.1	0.795	39.9	0.5085
	41.8	2.09091	41.8286	1.11416	46.6	0.894	42	0.5085
	44.2	2.11818	43.8857	1.13578	48.3	0.894	44.1	0.504
	45.8	2.18182	45.7714	1.17943	50.1	0.993	46.1	0.5805
	48	2.23636	47.8286	1.20105	52.3	1.044	48	0.504
	50.2	2.74545	50.0571	1.48659	55.2	1.092	49.9	0.729
	52.1	2.92727	52.1143	1.53021	56.7	1.143	51.9	0.729
	54.2	3.03636	54	1.59585	58.1	1.143	54.2	0.8775
	56.2	3.16364	55.8857	1.6615	60.3	1.194	56.1	0.801
	58.1	3.37273	58.2857	1.68306	62.7	1.242	57.9	0.8775
	60.2	3.36364	59.8286	1.79276	65	1.242	60	0.8775
	62.1	3.48182	62.2286	1.81431	66.7	1.293	62.1	0.7965
	63.9	3.56364	63.9429	1.83599	69.4	1.341	64.1	0.9495
	65.8	3.61818	66.1714	1.87958	72	1.341	66	0.873
	68.1	3.74545	67.8857	1.92326	74.1	1.491	68.1	0.945
	70.3	3.68182	69.9429	1.94488	76.1	1.644	69.9	0.8685
	71.7	3.80909	72	2.01049	77.8	1.794	71.8	1.0215
	73.9	3.96364	73.8857	2.23011	79.9	1.896	74.4	1.323
	75.9	4.26364	76.1143	2.44967	81.9	1.944	75.9	1.476
	78	4.32727	77.8286	2.58133	83.8	1.995	78.2	1.4715
	79.7	4.50909	79.8857	2.69094	86.1	2.097	79.9	1.4715
	82.1	4.6	81.9429	2.73456	87.8	2.145	81.9	1.701
	84.2	4.66364	84	2.75618	90	2.196	83.8	1.6965
	86.2	4.70909	86.0571	2.82179	91.9	2.196	86.1	1.773
	87.9	4.81818	88.1143	2.8874	93.9	2.295	87.9	1.773
	90	4.88182	90.1714	2.93102	95.8	2.295	89.8	1.7685
	91.7	4.97273	92.0571	2.95267	97.9	2.649	91.9	1.845
	93.9	4.97273	94.1143	2.99628	99.9	3	94.1	1.845
	96	5.12727	96.3429	3.08386	102	3.15	96	1.917
	97.9	5.52727	97.8857	3.39153	104	3.36	98.2	2.223
	99.9	5.92727	100.114	3.5451	106	3.42	100	2.295
	102	6.12727	102	3.67673	108	3.42	102	2.3715
	104	6.24545	103.886	3.87436	110	3.57	104	2.5245
	106	6.44545	106.114	4.02793	112	3.66	106	2.5965
	108	6.50909	107.829	4.0936	114	3.66	108	2.673
	110	6.6	110.057	4.18118	116	3.75	110	2.7495
	112	6.8	111.943	4.33481	118	3.75	112	2.8215
	114	7.02727	114.343	4.53234	119	3.87	114	2.8215
	116	7.10909	116.229	4.61998			116	2.745
	118	7.26364	117.943	4.75165			118	2.8935
	119	7.30909	119.486	4.75136			119	2.7405

## Sheet: Sheet7
	Time	Radial displacement	Time	Radial displacement	Time	Radial displacement	Time	Radial displacement
	0	0	0	0	0	0	0	0
	1.75	0.0385	1.87	0.026	1.87	0.0231	0.5	0.01312
	3.8	0.084	3.92	0.046	3.92	0.03192	1.87	0.0246
	5.85	0.098	5.79	0.064	5.79	0.03108	3.92	0.0269
	7.9	0.1225	7.83	0.074	7.83	0.03822	5.79	0.02591
	9.95	0.112	9.87	0.086	9.87	0.04431	7.83	0.03674
	12	0.1435	11.7	0.096	11.9	0.04914	9.87	0.03936
	13.85	0.126	13.8	0.102	14	0.05061	11.9	0.03772
	15.85	0.1365	15.8	0.11	15.8	0.05166	13.8	0.04592
	18	0.1645	17.7	0.116	17.9	0.04998	15.8	0.04428
	19.9	0.175	19.9	0.126	19.9	0.05313	18	0.04264
	22.05	0.1575	22	0.132	22	0.05481	19.9	0.03444
	24	0.182	23.8	0.144	24	0.05796	22	0.04526
	26.1	0.2345	25.9	0.166	27.1	0.09762	24	0.0433
	28	0.294	27.9	0.202	29.1	0.10434	25.9	0.04198
	30.05	0.3465	30	0.232	30.8	0.1056	27.9	0.04362
	32	0.336	31.8	0.258	33	0.10896	30	0.0551
	34.1	0.385	33.9	0.262	34.9	0.11169	31.8	0.041
	36.05	0.399	35.8	0.298	36.9	0.11022	33.9	0.04658
	38	0.434	37.8	0.312	38.8	0.11337	35.9	0.04526
	40.05	0.4165	39.9	0.332	41	0.11652	38	0.05478
	42	0.4585	41.9	0.342	43.6	0.12072	39.8	0.05182
	44.05	0.427	43.9	0.346	46	0.11778	41.9	0.05379
	46.1	0.455	45.8	0.348	48	0.12324	43.7	0.05215
	48	0.4375	47.9	0.358	49.9	0.156	46	0.05314
	50.05	0.5285	49.9	0.428	51.9	0.17196	48	0.0515
	52.1	0.616	51.9	0.47	53.8	0.19401	50	0.0738
	54.05	0.679	53.8	0.502	55.8	0.20724	51.9	0.08528
	56	0.7175	55.9	0.554	57.9	0.22173	54	0.08364
	58.05	0.756	57.9	0.572	59.9	0.23118	56	0.09512
	60.1	0.7805	60	0.58	62	0.23769	57.9	0.09676
	62.05	0.812	61.8	0.594	64	0.2442	59.9	0.09446
	64	0.8435	63.9	0.604	66.1	0.2484	62	0.09512
	66.05	0.826	65.9	0.602	67.9	0.2505	63.8	0.09348
	68.1	0.854	68	0.616	70	0.2526	65.9	0.10824
	70.05	0.868	69.9	0.624	72	0.2568	68.1	0.1043
	72	0.854	71.8	0.63	73.9	0.3429	70	0.1066
	74.05	1.05	73.9	0.772	75.9	0.4122	72.2	0.09348
	76.1	1.183	75.9	0.848	78	0.4521	73.9	0.19352
	78	1.267	77.8	0.91	80	0.513	76.1	0.27388
	80.05	1.337	79.9	0.958	82.1	0.5634	78	0.3108
	82.1	1.4	81.8	1.006	83.9	0.5865	80.2	0.35392
	84.05	1.435	83.9	1.05	86	0.6096	82.1	0.3636
	86.1	1.456	85.8	1.088	88	0.6285	84.1	0.42296
	88	1.4825	87.9	1.1	90.1	0.6374	86.1	0.44608
	90.1	1.505	89.9	1.124	91.9	0.6463	88	0.42968
	92.05	1.521	91.9	1.182	94	0.6531	90.1	0.45592
	94.1	1.536	93.9	1.198	96	0.672	92.1	0.46576
	96.05	1.5605	95.9	1.206	98.1	0.7448	94	0.48216
	98	1.6945	97.9	1.304	100	0.8834	96.2	0.48872
	100.05	1.838	100	1.36	102	0.9716	98.1	0.5904
	102	1.95	101.9	1.4	104	1.064	100	0.7216
	104.1	2.055	103.9	1.446	106	1.1102	102	0.8036
	106.05	2.125	105.9	1.48	108	1.1564	104	0.8364
	108	2.1635	107.9	1.506	110	1.1711	106	0.89872
	110.05	2.216	109.9	1.532	112	1.1963	108	0.94792
	112	2.237	111.9	1.56	114	1.2194	110	0.97416
	114.05	2.249	113.9	1.59	116	1.2404	112	1.0004
	116.1	2.27	115.9	1.61	118	1.2509	114	1.01024
	118.05	2.291	118	1.63	120	1.2656	116	1.02008
							118	1.02664
							120	1.04632

## Sheet: Sheet8
	Time	Radial displacement	Time	Radial displacement	Time	Radial displacement	Time	Radial displacement
	0	0	0	0	0	0	0	0
	1.88	0.08228	2.05	0	1.88	0.0338	1.88	0.02335
	3.92	0.12217	3.92	0.03344	3.92	0.0508	3.92	0.02335
	5.8	0.15708	5.97	0.0445	5.97	0.0508	5.97	0.02335
	7.85	0.20196	7.84	0.05556	7.84	0.0676	7.84	0.04676
	9.89	0.21193	9.89	0.07795	9.89	0.0676	9.89	0.04676
	11.9	0.2244	11.9	0.08901	11.8	0.0676	11.9	0.04676
	13.8	0.24435	14	0.08901	16	0.0676	14	0.04676
	15.9	0.26673	15.9	0.08901	17.9	0.0676	16	0.04676
	17.9	0.29419	17.9	0.08901	19.9	0.0844	17.9	0.07027
	20	0.32915	19.9	0.10007	22	0.0844	19.9	0.07027
	22	0.33909	21.8	0.10007	23.9	0.0844	22	0.07027
	23.9	0.34153	23.9	0.11113	26.9	0.1184	23.9	0.07027
	25.9	0.41888	25.9	0.20113	29.2	0.152	25.7	0.07027
	28	0.53357	28	0.26457	31	0.1688	27.8	0.07027
	29.8	0.65325	30	0.2801	32.9	0.1688	29.8	0.07027
	31.9	0.72057	32.1	0.32358	35.1	0.1688	31.9	0.07027
	33.9	0.76296	33.9	0.32358	37	0.1688	33.9	0.07027
	36	0.79288	36	0.3457	39	0.186	36	0.07027
	37.9	0.82529	37.8	0.3457	41.9	0.186	37.8	0.07027
	39.9	0.8602	39.9	0.35597	43.6	0.2028	39.9	0.07027
	41.9	0.91012	41.9	0.35597	45.9	0.186	41.9	0.09351
	43.8	0.92505	43.8	0.36913	47.9	0.186	43.8	0.09351
	45.9	0.94747	45.9	0.37967	49.8	0.2704	45.9	0.07027
	47.9	0.96235	47.9	0.37967	51.8	0.3548	47.9	0.09351
	50	1.11701	50	0.37967	53.7	0.3716	49.9	0.13999
	52	1.26911	51.8	0.51133	55.9	0.404	51.8	0.13999
	53.9	1.35139	54	0.6114	57.8	0.456	53.9	0.16379
	55.9	1.43865	55.9	0.70093	59.8	0.456	55.9	0.18703
	58	1.49849	58	0.7357	61.9	0.472	58	0.18703
	59.9	1.55833	60	0.77993	63.8	0.488	60	0.18703
	62.1	1.64061	62.1	0.77993	66	0.488	61.9	0.18703
	63.8	1.71297	63.9	0.8247	67.8	0.488	63.9	0.18703
	66	1.7378	66	0.84577	69.9	0.508	65.8	0.18703
	67.9	1.80019	67.9	0.84577	71.9	0.508	68	0.21027
	70.1	1.8526	70.1	0.86947	74	0.676	69.9	0.21027
	71.8	1.87499	72	0.86947	75.9	0.812	71.8	0.21027
	73.9	2.09191	74	0.91423	77.9	0.98	73.8	0.39729
	75.9	2.31132	76.1	1.1802	80	1.116	75.9	0.55887
	78	2.50331	77.9	1.33557	82	1.184	77.9	0.70273
	80	2.66787	80	1.54623	84.1	1.268	80	0.747
	81.9	2.7676	81.9	1.65683	85.9	1.316	81.8	0.7968
	83.9	2.8424	83.9	1.7569	88	1.336	84	0.84107
	86	2.94213	86	1.78067	89.9	1.368	86.1	0.8632
	88	2.9968	88.2	1.92703	91.9	1.404	88.1	0.88533
	90.1	3.0416	90	1.93073	93.9	1.452	90	0.913
	92	3.09133	92.1	1.9515	96	1.468	91.9	0.9794
	94	3.11613	94	1.99027	97.9	1.808	93.9	0.9794
	95.9	3.17587	96	2.0361	99.9	2.18	95.8	1.00707
	97.9	3.51507	97.9	2.17033	102	2.4	98	1.23947
	100	3.7644	99.8	2.4916	104	2.568	99.9	1.47187
	102	4.01373	102	2.80233	106	2.772	102	1.66
	104	4.23813	104	2.96033	108	2.856	104	1.73193
	106	4.46253	106	3.171	110	2.972	106	1.87027
	108	4.61213	108	3.38167	112	3.024	108	1.98647
	110	4.7368	110	3.487	114	3.056	110	2.0584
	112	4.8116	114	3.645	116	3.076	112	2.1248
	114	4.8864	116	3.68033	118	3.108	114	2.1248
	116	4.93627	118	3.70933			116	2.15247
	118	4.9612					118	2.1746
							120	2.1746

## Sheet: Sheet9
	Time	Radial displacement	Time	Radial displacement	Time	Radial displacement	Time	Radial displacement
	0	0	0	0	0	0	0	0
	1.73	0.07616	1.9	0.05535	1.82	0.05104	1.9	0.07009
	3.63	0.11459	3.98	0.08303	3.87	0.06512	3.8	0.105
	5.71	0.1478	5.88	0.12492	5.93	0.0748	5.01	0.105
	7.95	0.20671	7.78	0.12492	7.87	0.10912	5.88	0.105
	9.86	0.2503	9.86	0.17985	9.92	0.12056	6.92	0.105
	11.9	0.30205	11.9	0.19385	11.8	0.132	7.78	0.105
	13.8	0.42057	13.8	0.19385	13.9	0.14872	9.86	0.105
	15.9	0.44527	15.9	0.20785	15.8	0.16016	11.9	0.14018
	17.8	0.50811	18	0.22077	17.85	0.17248	14	0.17509
	19.9	0.53095	19.9	0.23477	19.95	0.1892	15.9	0.14018
	21.8	0.57663	21.8	0.24877	21.9	0.21032	17.8	0.14018
	23.9	0.60133	23.7	0.26277	23.85	0.23936	20.1	0.17509
	25.9	0.7616	25.9	0.37369	26	0.33616	21.8	0.17509
	27.8	0.92656	27.8	0.47062	28.05	0.3652	23.9	0.17509
	29.7	1.02732	29.9	0.48354	30	0.38632	25.9	0.21027
	31.8	1.12659	31.8	0.51154	32.05	0.41184	27.8	0.28091
	33.9	1.17549	33.9	0.55354	34.1	0.43648	29.9	0.31636
	36	1.20476	36	0.58046	36	0.45232	32	0.31636
	37.9	1.23439	37.9	0.62246	38.1	0.47344	33.9	0.31636
	39.9	1.2674	39.9	0.63646	40	0.49456	36	0.34909
	41.8	1.33354	42	0.66338	42.1	0.51832	38	0.38455
	43.7	1.37305	43.7	0.67738	44.05	0.52976	39.8	0.38455
	45.8	1.37305	46	0.67738	46	0.55616	41.8	0.38455
	47.9	1.42244	47.7	0.69138	47.85	0.57024	43.9	0.38455
	49.8	1.59037	49.8	0.87123	50.05	0.70224	46	0.38455
	51.9	1.85707	51.9	1.03708	52	0.8448	48.1	0.42
	53.8	2.05463	53.8	1.12	54.05	0.93104	50	0.49091
	55.9	2.17317	56	1.24923	55.95	1.00232	51.9	0.63
	57.8	2.26207	57.8	1.28154	58.1	1.04896	53.9	0.73636
	59.8	2.32134	60	1.31385	60	1.07096	56	0.77182
	61.9	2.36085	61.9	1.32462	62.1	1.08944	57.8	0.77182
	64	2.38061	63.8	1.34615	64.05	1.10616	59.8	0.77182
	65.9	2.38061	65.9	1.32462	66	1.12728	62.1	0.80455
	68	2.44976	68	1.37846	68.05	1.15104	63.8	0.80455
	70	2.49915	69.9	1.41077	70	1.17392	66.1	0.80455
	71.8	2.49915	70	1.4	72.05	1.18448	67.8	0.84
	73.8	2.90415	71.9	1.41077	74	1.48016	70	0.84
	75.9	3.24988	73.8	1.74462	76.05	1.7028	71.9	0.87545
	78	3.31902	75.7	1.99231	78	1.76616	74	0.94636
	79.9	3.53634	78	2.13231	80	1.83568	75.9	1.08545
	82	3.69439	79.9	2.14308	82.1	1.89376	78	1.19182
	83.9	3.74378	82	2.22923	84.05	1.94832	79.9	1.26
	85.9	3.80305	83.9	2.22923	86.1	2.00288	82	1.29545
	87.8	3.8228	85.8	2.24	88.05	2.04952	83.9	1.33091
	89.9	3.85244	88	2.27231	90	2.05736	85.8	1.36636
	92	3.97098	90.1	2.32615	92.1	2.08256	88	1.40182
	94.1	3.98085	91.8	2.39077	94.05	2.10752	89.9	1.40182
	96	4.03024	94.1	2.39077	96.1	2.11136	91.8	1.43727
	97.9	4.3661	95.8	2.40154	98	2.34936	93.9	1.47
	99.8	4.83037	97.9	2.83231	100.05	2.59928	96.1	1.50545
	102	5.04768	99.9	3.16615	102.1	2.72776	98	1.71545
	104	5.27488	102	3.40308	104	2.86592	99.9	1.96091
	106	5.39341	104	3.60769	106.1	2.94072	102	2.13545
	108	5.59098	106	3.78	108	3.01376	104	2.27727
	110	5.63049	108	3.88769	110	3.05952	106	2.34545
	112	5.74902	110	3.98769	112.1	3.09736	108	2.41636
	114	5.76878	112	3.99769	114	3.10248	110	2.45182
	116	5.92683	114	4.04154	116.05	3.10472	112	2.48727
	118	5.95598	116	4.03846	118	3.15928	114	2.48727
	120	5.98355	118	4.07077			116	2.48727
							118	2.48727
							120	2.52273

## Sheet: Sheet10
	Time	Radial displacement	Time	Radial displacement	Time	Radial displacement	Time	Radial displacement
	0	0	0	0	0	0	0	0
	1.74	0.04326	1.92	0.043	1.9	0.0273	1.92	0.0212
	3.66	0.05775	4.01	0.06875	3.9	0.04095	4.01	0.03162
	5.75	0.07203	6.1	0.07725	6.1	0.04823	6.1	0.03162
	8.01	0.1008	8.01	0.08575	8.2	0.06552	8.01	0.04216
	9.93	0.10794	10.1	0.10275	10	0.06825	9.93	0.04185
	11.8	0.12957	12	0.11125	12.1	0.08554	12	0.04154
	13.9	0.15855	14.1	0.11975	14.2	0.09828	13.9	0.05208
	16	0.17997	16	0.13675	16.3	0.10829	16	0.05208
	17.9	0.19446	18.1	0.14525	18.1	0.11921	18.1	0.05177
	20	0.19425	20	0.145	20.2	0.12558	20.2	0.05177
	21.9	0.2163	21.9	0.17075	22.3	0.14196	22.1	0.05146
	24	0.2226	23.9	0.17075	24	0.16198	24	0.05146
	26	0.3528	26.1	0.275	26.2	0.1911	26	0.06169
	28	0.4116	28	0.3175	28.1	0.21294	28	0.07223
	30.1	0.4536	30.1	0.36	30.2	0.23296	30.1	0.08277
	32	0.5187	32	0.42	32.3	0.25844	32	0.10416
	34	0.5581	34.1	0.445	34	0.27482	34	0.1147
	36.1	0.5775	36.1	0.4725	36.2	0.28665	36.1	0.12493
	38	0.5922	38.1	0.48	38.2	0.30212	38	0.13547
	40.1	0.6069	40.1	0.4975	40.1	0.32214	40.1	0.13547
	42	0.6179	42.1	0.505	42.3	0.34216	42.1	0.14601
	43.9	0.6573	44.1	0.54	44.2	0.36218	44.1	0.1457
	46	0.6426	46.2	0.515	46.1	0.3822	46	0.1457
	48.1	0.6783	48.1	0.5575	48.3	0.4641	48.1	0.15593
	50.2	0.8379	50	0.67	50.2	0.52507	50.2	0.17732
	52.1	0.903	51.9	0.73	52.1	0.60242	52.1	0.1984
	54	1.0332	54.2	0.84	54.3	0.65975	54.2	0.24118
	55.9	1.0983	56.1	0.9	56	0.6825	56.1	0.26226
	58	1.1403	58	0.9275	58.3	0.70798	58.2	0.29419
	59.9	1.134	59.9	0.935	60.2	0.73073	60.1	0.30473
	62	1.1613	62.2	0.96	62.1	0.76167	62	0.3565
	63.9	1.2264	64.1	0.9875	64.3	0.79625	63.9	0.3689
	66	1.2411	66	1.02	66.2	0.81172	66.2	0.3782
	68.1	1.2558	68.1	1.0375	68.1	0.82446	68.1	0.3999
	70	1.2668	70.2	1.0375	70.3	0.84721	70.2	0.3999
	71.9	1.2715	71.9	1.045	72.2	0.85356	72.1	0.3999
	74	1.6464	74	1.375	74.1	1.1466	74.2	0.4743
	76.1	1.7325	76.1	1.46	76.3	1.20575	76.1	0.527
	78	1.8501	78	1.5625	78.1	1.2649	78	0.5394
	79.9	1.9005	80.1	1.6075	80.3	1.30494	80.3	0.5797
	82	2.0307	82.2	1.7275	82.2	1.34225	82.2	0.6014
	83.9	2.0517	84.1	1.735	84.1	1.38593	83.9	0.6448
	86	2.0727	86	1.7525	86.2	1.4196	86	0.6665
	88.1	2.0842	88.1	1.8125	88.1	1.46055	88	0.6541
	90.2	2.105	90	1.855	90.2	1.50696	90.2	0.6975
	92	2.127	92.1	1.8825	92.3	1.53153	92	0.7285
	94	2.189	94	1.925	94.1	1.56611	94.2	0.7285
	96.1	2.2	96.1	1.9325	96.2	1.71899	96	0.7626
	98.1	2.404	98.1	2.1825	98.1	1.75994	98.2	0.837
	100	2.593	100	2.3125	100.3	1.81636	100	0.868
	102	2.782	102	2.44	102.1	1.86368	102	0.9641
	104	2.929	104	2.525	104.3	1.91737	104	0.9734
	106	3.055	106	2.65	106.2	1.97288	106	1.0075
	108	3.097	108	2.665	108.1	2.01565	108	1.0044
	110	3.16	110	2.695	110.2	2.06388	110	1.0602
	112	3.1823	112	2.705	112.1	2.0739	112	1.0819
	114	3.196	114	2.725	114.2	2.09176	114	1.08512
	116	3.219	116	2.775	116.3	2.11851	116	1.09129
	118	3.231	118	2.79	118.1	2.13854	118	1.1022

[truncated: 14 more sheets: Sheet11, Sheet12, Sheet13, Sheet14, Sheet15, Sheet16, Sheet17, Sheet18, Sheet19, Sheet20, Sheet21, Sheet22, Sheet23, Sheet24]
